# Supplementary material for: Genome-Wide Identification of MADS-Box Family Genes in Safflower (Carthamus tinctorius L.) and Functional Analysis of CtMADS24 during Flowering
Source: Int J Mol Sci. 2023 Jan 5;24(2):1026. doi: 10.3390/ijms24021026 (PMC9862418; doi:10.3390/ijms24021026)
Supplement: Supplementary file 1 [file ijms-24-01026-s001.zip]

Archive with 1 entries (1 files):
- ijms-2093422-supplementary.xlsx
