# Supplementary material for: Genome-Wide Identification of MADS-Box Family Genes in Safflower (Carthamus tinctorius L.) and Functional Analysis of CtMADS24 during Flowering
Source: Int J Mol Sci. 2023 Jan 5;24(2):1026. doi: 10.3390/ijms24021026 (PMC9862418; doi:10.3390/ijms24021026)
Supplement: Supplementary file 1 [file ijms-24-01026-s001.zip › ijms-2093422-supplementary.xlsx]

## Sheet: Table S1
The primers used in the study
Primers	Sequence（5' to 3'）
q18sRNA-F	GAGAAACGGCTACCACATCCAA
q18sRNA-R	TCGTTTGAGCCCGGTATTGTTA
qCtMADS12-F	GCTGGATCAAAACAACCTCCTG
qCtMADS12-R	CCCAACTGACATGAGGCCATA
qCtMADS13-F	GAAGGAACTAGCCCAACATCCA
qCtMADS13-R	CATTACCTCCTGCCTGCCATT
qCtMADS14-F	CGAAGATAAATGCAGCCGTCA
qCtMADS14-R	AAGAGCGACGTCAACCTCACA
qCtMADS15-F	CCCGCTACCAAAGCCATAAGA
qCtMADS15-R	TGATCATCCGTGTCAGCTCATC
qCtMADS18-F	TTTATCCGGAAGCCACCTGAC
qCtMADS18-R	AGGCATCGGTGCAAGAACTCT
qCtMADS20-F	GAGGACCCACAATACGGAATGA
qCtMADS20-R	TGCAACCGGAGAGTTAGGATGT
qCtMADS23-F	GCTGAAACGGATCGAGAACAAG
qCtMADS23-R	GCAACATCTGCATCGCATAAGA
qCtMADS24-F	CACTCCAGTATGGAGGCGATTC
qCtMADS24-R	CAAGAGTCCAGCTTCCCTGTGT
qCtMADS26-F	CGCGATAAGCTCTACGAGTTCG
qCtMADS26-R	CTGTGTTTCGCGTTCATTGTTG
qCtMADS27-F	AGGCTAAAGGCACGAGTGGAGT
qCtMADS27-R	TGTTCAAGTTGCTCCAGCTCCT
qCtMADS45-F	ATCAAGCGGATCGAGAACACC
qCtMADS45-R	GCGTCACAAAGAACCGACAACT
qCtMADS47-F	CAACAGCAGCAAATGAGCTTGA
qCtMADS47-R	GTTGGAGCTCGTTCGTTTGAAG
qAtActin3-F	GCTAACCGTGAGAAGATGAC
qAtActin3-R	CTAGCATAAAGCGACAGGAC
qAtFT-F	GCTACAACTGGAACAACCTTTGGC
qAtFT-R	ACTGTTTGCCTGCCAAGCTGTC
qAtLFY-F	TGATGCTCTCTCCCAAGAAGGG
qAtLFY-R	TCAGTCTGGTCTTGTTGCTGCAC
qAtSVP-F	AACGCTGCTGTGTACGAGGAAG
qAtSVP-R	TCTCTAACCACCATACGGTAAGCC
qAtSOC1-F	TTCGCCAGCTCCAATATGCAAG
qAtSOC1-R	TGCTGACTCGATCCTTAGTATGCC
qAtAP1-F	TGCACCTGAGTCCGACGTCAATAC
qAtAP1-R	GCTCATTGCTTGCAAGTCTTCCC
qAtAP3-F	TCTCCGGACTCAGATCAAGCAG
qAtAP3-R	AAGACGACGCAGCTCCTGAATG
qAtSEP3-F	AGCAGATCAGAGCTCTCAGGAC
qAtSEP3-R	TCAGTCAGCATGCGTTCCTTAC
3301-CtMADS24-F	gactcttgaccatggtagatcttATGGGGAGAGGAAGGGTGC
3301-CtMADS24-R	cggggaaattcgagctggtcaccTTATTGGTTAATGTGACG
1302-CtMADS24-F	actcttgaccatggtagatcttATGGGGAGAGGAAGGGTGC
1302-CtMADS24-R	aagttcttctcctttactagtTTGGTTAATGTGACGAAGTAGCCA

## Sheet: Table S2
Amino acid sequence of CtMADS family
Gene ID	Sequence ( N- to C- )
CtMa01	MARGGDRNTELTLIENERERAVTLSKRRNGLFKKANELATLCGVEIAILLFSISGKPISFGSPSVHSVVNRYLNSDQVHKQQDDTNSYHGSTNPELIKELNEVMERLANAKKESQMLDEMQKREKEGTILKEYLDRLVLITMFREYLDSLGLDELMQVKCKKDEQKRNCEVRIRDLSSNDEHDAIYLN*
CtMa02	MKRLASTGRKKIQLKRIESERERAVTLSKRRNGLFKKANELATLCHAQIAIILFSITGKPLSFGSPSVQSVVNKFLNSTHTDQPQPDDDFIARAVSYTTNTRLQESNEEFNELNAQLTNEKKQGQKSERYVKRLLGGKTYEDYVDMSGDYGLMQLKFKMEEMKRNKGDAACGPSTSNDEYEADLSKIGMPKDYLKL*
CtMa03	MILTTTAAATGGVNNNNNTKKKSSQGRKKIEIKRIEEVNNRQVTFSKRRAGLFKKASELCILTGAHIAILVNSPGGRVFAFGHPSADALIDRYLSATNRTTTTTTTTSPLEGSSSSQKAPLMVKEFNQHYVEVSKELEAEKKRKEAIQESKIANNGGGGGGGMAWYEEAVDELEVEELQQYLTSLVELRRKVVVRADELMMIKKAPALLGPNMLDMGHNPTHIPNFEMVPVPVPAANIMAQVGFNFGGPPNPMDYQPRLFVGIVLPVLIIYWYESYRIRFFIIKMSRIWLWFIGVSLIG*
CtMa04	MVIVTPNGVKKTIWPEKDRNQENPTNQHRQVTFSKRRAGIFKKAAELCVLTGAEIAVLYTLRGGRFYAFGHPNPDLVIDRYLNANTTAADHKPLLPVNRFNQHYAEFSRELEMEKKRGRDLIPGRSGGGSRWYEEAVDAMEVEELERYVCSLEQLKKKVSMRADELTMITKRRRSWLQINWGFNHKTT*
CtMa05	MVIVTPHGVKKTNGRKKIEIKKIQQTNTRQVTFSKRRAGIFKKASELCVLTGAEIAVLVHSPGGRFYAFGHPNPDLVIDRYLDANTAVAAKNPQPMLLVGRYNEHYVEFNFTGVGDGEEARAGFDSGKERRGIAVLKKKVLMRADELMMINNTPSLLGSNVIGRTGFNDSYVQTTVDVPATVHGGFDFHHGGEIGGF*
CtMa06	MEKNKRMRSHQRMEWKFMKNRKRLLTFTKRRDGIFKEASELCTLLGINIVILMTSLCGRTYCFAHPNVESVESQFFYHTLLPKGILEPYRENHIKDLNKELDDVRDKLEAEELRGKILKEKRDGRPKKLWEKPMTELSPTEAKKAIQQLDKLQGLIFNMFNRKFLGEEAFRRLQESTNNNM*
CtMa07	MDSSRSAKRHQRVEWKFIKDRKRLIAFTKRRDEIFKEASELCTILGVSVVVLITSLCGKMYSFAHPNVDSVEKLNKQLDNVRDKLEAEEKRAKVLKEMRGKRLKKVWEEPLRELSHAEALKVKKRLNELQDSIFSMFNQRYIRGIVGTTVDNI*
CtMa08	MDSSRSARRHQRVEWKFIKDRKRLIAFTKRRDEIFKEASELCTILGVSVVVLITSLCGKMYSFAHPNVDSVESQFFYHTLLPPSILEPYREIQIKELNKQLDDVRDKLEAEEKRAKVLKEMRGKRLKKVWEEPLRELSHAEALKVKKRLNELQDLIFSMFNQRYIRGIVRTTVDNI*
CtMa09	MAKKPSLGRQKIKIAKIQIKNHLQVTFSKRRSGLFKKASELCTLCGVEIAIVVFSPAGKVFSFGHPKVESIVDRFLTRNSNLNSTSLHLIEAHRIASIPELNMQLTHLLNELEAEKKRSETLDEMRKASQSQFWWEAPIEDLILHELEQLKDSMEELKKTVAIQANKLFMENSNSLSIFGVNNSIRGGVDHYEIKPPSIMSSSPTGSHIHSYGTYGHGLF*
CtMa10	MRNPSQPSMIPRKSKGRQKIQMKRMVKESNLLVTFSKRRSGLFKKASELCILCGVEIAVIVFSPGKKVFSFGHPSVEMVVDRFLTQNPPPNSSTSQLVEAHRNANIHELNRRLTCVVSQLEVEKSRGEELAKLRKVGQDNNWWEAPIENLGLQELEQLKGAMEVLKKSIGEQTKRNLAEAANPMAIVPISGGSIAGGSGHDSVDALKGSGLGLSMTPHGFVLGYANFSR*
CtMa11	MMPKLTKGRQKMEMAKITDGRSLAVTFSKRYSGIFKKASELCTLTGVDIAIIIFSPTKKAFSFGHPCVETIVDRYLAQNPPLSSSMSRFLEYHRNANNQEKLTRQLANMLQQLEVVKETSEELDNIRKVNQERFCGKLQ*
CtMa12	MTPKKTKGRQKLEMTKILDEKSLAVTFSKRRMGLFSKANELCTLCGVQLAMIVFSPTKKPFSFGDPSVEIIIDRYLNQVPPSISSESQFMEAYRNANTQELSRQLTDMNAQIHAQKKTGEELDAIKKAKQEHGNWWDAPIPSLDIKQLEKLNVSALELKEVSEKQIEKLFVEAADTTIGFGPTRVDGGGSSM*
CtMa13	MTPKKTKGRQKLEMTKILDEKSLAVTFSKRYMGLFSKANELCILCGVQLAMIVFSPTKKPNSFGEPSVEEIIDRYLDQVHPSNSNTSQFMEAYHNANKQELSKQLTNMIAQVQAQKKTSEELDVIKKGRQEHGNWWDAPIPSLGLEQLEKLKVATLELMKNSEEQIERLVVEAANPTTGFGSTGVDGAGPSM*
CtMa14	MTPKKTKGRQKLEMTKILDEKSLAVTFSKRHMGLFSKANELCTLCRVQLAIIVFSPTKKPISFGEPSVEEIIDRYLDQVHPSNSNTSQFMEVYRNANKQELSKQLTNMIAQVQAQKKTSEELDVIKKGRQEHGNWWDAPIPSLDLEQLEKLKVATLELMKNSEEQIERLVVEAANPTTGFGSTGVDGAGPSM*
CtMa15	MQKKTKGRQKIEMIKISDEKSLAVPFSKRRFGLFSKANELCILCKVQLAIIMFSPTKKPISYGNPSVEVITDRYLEQLPPLILITSQFMEAHRNANTQELNKRFNDTIAQVQAQKKTGEELDVIKKARQEHRNWWDAPIHTLDLKQLEKLNVAMLELKKSSEKQIEKAYG*
CtMa16	MTPKKTKGRQKIEMTKILDEKSLAVTFSKRRSGLFSKAYELCTLCGVQLLIIMFSPTKKPYSYGIPSVEEIIVRYLEQVPPPNPNTSQFMEAYRNANTQELDKQLTNIIAQVQAQKKTVEELDMMKKSRQEHGNWWDAPIPTQDIEKLEKLMVLMSELKNDSEKQIERLMVETADTTIGFGSTRVDGAGPSV*
CtMa17	MTPKKTKGRQKIEMTKILDEKSLAVTFSKRRSGLFSKAYELCTLCGVQLLIIMFSPTKKPYSYGIPSVEEIIVRYLEQVPPPNPNTSQFMEAYRNANTQELDKQLTNIIAQVQAQKKTVEELDMMKKSRQEHGNWWDAPIPTQDIEKLEKLMVLMSELKNDSEKQIERLMVETADTTIGFGSTRVDGAGPSV*
CtMa18	MTKILDEKSLAVTFSKRRSGLFSKAYELCILCGVQLAIIVFSPTKKPNSYGNPSVDEIIVRYLDQVHPSNSNASQFMEAYRNANNHELNRQFINMITQVTTQKKTGEELDMIKKARREHGNWWDAPIPALDLEQAERLNVAMLELKKTSEKQIEKLMVDATTTTIGFGSTGVDGAGPSV*
CtMa19	MTPKKTKGRQKIEMTKILDEKSLAVTFSKRCAGLFSKAYELCILCGVQLALIVFSPTKKPNSYGNPSVEEIIVRYLDQVHPSNSNASQFMAAYPNANSQELNRQLTNMVAQVTAQKKTGEELDMINKARREHGNWWDASILTLDLEQAERLNVAMLELKKTSEKQIEKLMVEATTTTIGFGSTGVDDAGPSV*
CtMa20	MTKILDEKSLAVTFSKRCAGLFSKAYELCILCGVQLALIVFSPTKKPNSYGNPSVEEIIVRYLDQVHPSNSNASQFMAAYPNANSQELNRQLTNMVAQVTAQKKTGEELDMINKARREHGNWWDASILTLDLEQAERLNVAMLELKKTSEKQIEKLIVEVTTTTIGFGSTGVDGAGPSV*
CtMa21	MCWSFSKAYELCILCGVQLALIVFSPTKKPNSYGNPSVEEIIVRYLDQVHPSNSNASQFMAAYPNANSQELNRQLTNMVTQVTAQKKTVKNLT*
CtMb01	MVTQGLSKRYGIEEASSADQLGLNPLTGAGDLAPILPINYLPYSLLSLWWSNKIEMGREKLKLELITKEKNRNTTYRNRKDSIIKKAEELSVLCDVDTAVIVYPPASNQPEIWPQNPDQIKNTIRSYQEEKNEDRKRTRGLNDYLQDRKRKIEDELVRARERNAEAKYPTVGNGVQIINCW*
CtMb02	MGRAKLKMELITKEKPRNTTYLKRKNGIIKKANEFTILCDVDTVMIVYPPDSNQVEIWPDDPDRIKKTIASYKAKRSESGKRTYDLTDFFQDRKKKIEDELVKARKRNMEAKYSTWFDELNGLTEGQLRQFAIGLENKEGMVRALLELKKRSFNMQMPFRFELENSQPAGIHYVGSYPGIDQVNQVVNHHHHHHVMSHDHLGWLNDAPAGPSFVPMKREIGGGYGGYPVFDGGMVYENPSPWGFQPVMQCGMMPEMAALQDSHVNQDGYDGGVGEFVLDDHQRRFMG*
CtMb03	MEPITEDKKRTTTYRNRKKGIIKKANELSLLCDVDTAIIVYPPPASNHHPEIWPQDPDQIKNVIRSYKEEKNEIRKRTYGLSDYFQDRKRKIEEELVRARKRNVEAKYPTWFDDLNGLSEGQLRQFAMELEDKKNAVKAHLEDKKRNLNVAIENNQPSSSRSVGSLDHVEAFNDDDDLLMSQWFDDLPDLLENDQPSVGSCPSLDLVQTLNPDLLMSQVIGRFDDVLPLDWQMPFGFELDNNQQANHSVGSYPSLDQGGSGSMISHDFGWFNDAPTTWSIPLQPETSGFGYPVFGCDVVYDNSNQCPCQTLEQCGPMPQELALQDSHVGVGEGLNF*
CtMb04	MGRAKLTMEPITEDKKRNTTYRHRKNGIIKKAKELSLLCDVDTAIIVYPPASNQPEIWPQHPDQIKNMIGSYKEEKNENRKRTYGLNDYFQDRKRKIEDELVRARERNVEARYPTWFDDLNGLSEGQLRKFAMELENKKNAVKAHLERKKRESNVQIKNNQPSSSHSVGSLDQVEAFNYDDDLMMSQWFDDMPLDLQMPFENNQPSNPDLLMSLDEVQALNPNLLMSQVIGRFNDMPDLHGFQLRNNQHANHYVGSYTSLDQGGSMMSHDDAPTTSSIPLQPQRSGFGYPAFGWDVVYDNSKRCPHQMLEQCGPMPEGQLRQYAIGLENRKNTVKAHLERNKRNLNVQIENNQPPSHSVGSLDQVEAFNHDDDLLMSQWFDDMPDLQMPFENNQPSNPS…
CtMb05	MGREKELITKEKKQNQKRKKEGMMKKAQELSVLCDVDTHYPPVSNHPEIWPQNLDQIKNKITCYKAKKKEKGTYDYFKERKRKMEEELVRARERNVYATWFDELNRLSEEQLIQLLENKKNAVKAQLIECKKIDLNVPSSSHDSLGISLDQVEAAFNHVDLMSHHDHNVGSTTTRDHANQHLCMKLNPHCGHDGSSGRRG*
CtMc01	MTRSMVKYEYMADDKARNATLKKRKPSLIKKMNELTCLCDVDACLIMYDEDGTSEVWPSPAEAERVIRRFQEATVAAPASAALDQVAFLEKSISRMKKQLKKEKEKNLRNKMLRACFDKDAPPFTDLEELRELTVLIDKELVEINRLIKEKKKDVSLDLSL*
CtMc02	MPRGRRVKLVRIFDERRRQATLRKRKEACIKSLRAICRYCRAKACLIICDGPNDLGMNDENVWPSRSQAATLVGKFMRMSQLERSEKLMTQEKVIQRLLMEDTKKLEELKRKNDELELEEMMNDLIVDPASIATAYGKLNKLFPYIDDLKEKVDAFCVDLNV*
CtMc03	MTRKKVKLAFITNDSARKATFKKRKKGLMKKVNELSTLCGIDACAIIYSPYEAQPEVWPNNIGVQRVLAQFKRMPEMEQSKKMVNQESFIRQRITKANEQLKKQIKENREKEMTETLNDISRRIESLKKAAPGGGKAVAAQPQPPPPLPPRPQTVNVGGSGFNRANEMMTRGVAMHALEKRPMVDNLNAMDGMQRPQWFTDWINNPSEHNLGLGPGYQMAPFVDNPNPMWPNPYFP*
CtMc04	MKLAFITDDSARRRSFKKRMKGLNKKLKELTVLCGIDACAIVYTPFEPAPPDVWPSYLGVQQMLAEFLRMPPKDRFRKMVNQESYILERIKKTDEELKKKMKEKWEVKMTEVMYQCLLGKVSLADLSITNLDGLGSLIDHKLSEIDSRLEKLALEDPAPSSQHSLGKQPMVGVSGSKDEMPSPKGFMDLLMGSD*
CtMADS01	MVKHEVDPELEALKAEIVKLRKGQRLMMGKELEGLSYKELEHLERQLQDGMLAIKNRKDMALLEEIEQTKLREQKIMKENEALKKQITEHLNKSTTNTEIRLVGQKIPFTSPCPVACLRSDNGDVGISLHLGLSPREDHHKKKVPKVEFDP*
CtMADS02	MRGIIDRYNRATEPSTSQLQVEMRQEQAELETLRNEVARLRSENARLTGNNLSGTSVQELHKLEQKLNDGLISIKDKKDAMLFEEIERSNRKERELGYENEVLRGEIDKLRQFIPLTQQLSQPGFLDYTHAAAASAAAAVPSSSAGVSKQDRVSPDTVCYYGSDNTDSETALQLRPPCSDHLKMKEVAKRESNSSSSGSEKWRSDQSLLFLCAPIGDCLIDVTSFF*
CtMADS03	MLKQQLQNLQENHRRLMGEELSGLSVKDLQGMESQLEMSLRGIRMKKGNLIQHENAELCKKVNQIREENVELYNKVYGIRDADAANRNVFLTNVSSIREDPHAPIHLQLSQPDPHEAIEASLRSTNLG*
CtMADS04	MFVHGTTDDNTRGPVTIAVTNGHRHCHRRRRATTAAANPATIAAAGKQSTTAAGGDSSSKQRAVRPVYAPTAAAVVAVESTAIHHRYRGFRWLRCSTVPNSRMAKVTERYTKVKEENRQLVNPTADVEFWRGEAARMRQQLQYLQKSHRQLFGEELSGLNVKDLQKLENQLETSLKNVRISKERIFTEEIKELHQKGNFIVQENKELHKKVNLLHQEKADLQKKVIIRTPKQVDSYDKFQRIQISARCQEIVIVHVQDIEQYKIYLC*
CtMADS05	MGRVKLKIKRLENISNRQVTFSKRRNGILKKAKELSVLCDIDIILLMFSPTGKPTLFTGQRSNIDEVIAKFARLTPQERAKRKLESLEALKKTFKKLDHDVNIQDFAGARLLIILVNFYVFSSSFHCDATSDLSFFSFGCVCSSQSAEDLSNHAMMLRSQLADIHKRLSYWSNPDKIDNIEHLKQMEDSLRESLDRIRIHKENFGQQKLIPLDCMSQFQNGLHLPLMMANTQEDQTLPWHPNNENQNLILPEKQNYMPHRDGECSGMSITNFSGLFGGGKQLEMDGAGKVDSTRQDGGLAELCSTSNLRPQFSEQFPFHPYGNLNFQQSKEAKPETATSLQGFLDFSMNCNFEMPRPVYNDNVCHAWNPEPIPCPLPMIDGNSYSQPQDIKDVYMLIDY…
CtMADS06	MGRVKLKIKRLENISNRQVTFSKRRNGILKKAKELSVLCDIDIILLMFSPTGKPTLFTGQRRGLFVSSFNELNETHSLFATFDEVIAKFARLTPQERAKGNWRVLNYWSNPDKIDNIEHLKQMEDSLRESLDRIRIHKENFGQQKLIPLDCMSQFQNGLHLPLMMANTQEDQTLPWHPNNENQNLILPEKQNYMPHRDGECSGMSITNFSGLFGGGKQLEMDGAGKVDSTRQDGGLAELCSTSNLRPQFSEQFPFHPYGNLNFQQSKEAKPETATSLQGFLDFSMNCNFEMPRPVYNDNVCHAWNPEPIPCPLPMIDGNSYSQPQVRLSCNTIFTMTKSAL*
CtMADS07	MGRVKLQIKKIENTTNRQVTFSKRRNGLIKKAYELSVLCDVDVALIMFSPSGRASIFSGNRSIEEIMARYINLPEHERGRLQNQEYLERALGRLKAEAQDHHIHNHASPSSGDSQLEEIQQEIIRCKSQLMEMEKRLRVFEGNPSEIATMCEAEYREQILEETLKHVRVRKDVLEKYNSSMEVQSTSQVALPQEAINVNTMVTTNPSSILDWLPPRDQQVQFMNFMNFNGLLPQRQNEHVNRAMEEGNSANVQRAEFGQVIDMNLSPWMQFYPTGMLVKLLLKFPYKKIGFIEVYQCCGEVDKAWGVHNA*
CtMADS08	MGRNKLPMKRIENNTSRLVTFCKRRNGLIKKAYELSVLCDIDIALIMFSPSGRLNHFSCKRRTEDVLNRYVNLSDSERGSVIQHREVCL*
CtMADS09	MLKMLERYQNCTYGSMEVDKSATNSEQNSYKEYMKLKAKYESLQQYQRQVSQIFGEDLGPLSLKELEQLERQLDSTLKKIRSIRTQSMLDRLSELQVQERMWLEANKALQNKQLEEVYAENQAGPSWAAAGEQCCSYGQQQHPQSHQDFFQPLECNSNLQMGYNAVGSSQLTASTNGQNLNGLDSGWML*
CtMADS10	MSKTLERYQRCSYGAMEANHQDQDAQSSYQEYLKLKAKVDILQQSQRHYLGEELERLGSKELDQLERQLDSSLRQVRSTKNQHMLDQLSDLQQKEQSLLEVNKVLRSKLEESTAAYRLSWEAHDRNFENRRLPAHQERYFHPLDCNNNLQIGYTNEASNDEMDVPSTSQNANGVIPGWMH*
CtMADS11	MERILERYERHSYTERQLNADGHQSQGSWTLEHAKLKARIELLQKSQRHFIGEDLDSLSLKELQNLEQQIDMALRRLRLRKNQLMLESISDLQKKDKALQDQNNVLSKEIKEKEMELSQTPPMDQQTHPNISSFHLATLNLGEMYGGGSDGEILEETRREGQPVMPHWMLQYINQL*
CtMADS12	MREGETGEERCRKACLYLLGKKGGSQHQGQETRYLYEFRRLSILPRETTPTRLALTRPSTSQISYLEQVSLDSKLGLVSVYLLFEAIVLPGYTFMMLLFLWTIYRMERILERYERYSYAEMQLTSTHNESQGSWTLEHAKLKARIEILQKTQRHLMGEELDSLSLKELQNLEQQLDNALKNIRLKKNQVMMESISQLQKKDKELLDQNNLLSKQIKEMEKEIGEHDLEHQSNDIMASCQLGICDAYNGAQAGGADGEVEQNPRQGQGQASTSGMPAWMIQHMNK*
CtMADS13	MERILERYERYSSAERQLTVADHESHGSWSLQHAKLKSRIEALQKTQRHIMGEDLDSLSLKELQNLEHQLDTALKHVRLRKNQMMFESISRLQKKDKELQNQNNVLTKKITEVEKELAQHPPEEQQNPQNISLFRFGTYMSNEWQAGGNGAIEEESPREAGQPSIVLPPWMLQHMNHLQFIVFVFRTSYLTVNHYDLSLMDENNNELQTTKMKTMIPKVKDVID*
CtMADS14	MGRGKVELKRIEDKCSRQVSFSKRRKGIMKKAPELSVLCEVDVALFIFSGSNRLSEFSSGERSCLLAEAIYFNHFINMSIANNATT*
CtMADS15	MGRGKVELKRIEDKNSRQVSFSKRRNGLMKKTHELAVLCDVDVALFIFSGRGRLYEYSTGESMVELLTRYQSHKKTEELTLVSLRKQKLDSENVCTADELTRMIKWHLEENNIKLLDTTGLNQLEQQLDSLLHEVRTRKRQKMVGVVKALQEEEMQLKKERNFMMKEIMAARSDGIHEGSGDPSQPQLPPMDAQMILW*
CtMADS16	MGRRKLEMKRIEDKSSRQVTFSKRRSGLNKKARQLSVLCDVDIAVIVFSARGRLYEYCSGRTDSVDLMLSRYQRSCLQAEERAAEEGDSKDTNKCSSFQTCEELLRSVKRLVEEPSAFSVTEMTQLEEELGAALMHTRSRKTQLMMEYVSTLHEKERKLTKETEEMKQQVLLTKQINNDGGGGVNDLATNQTNSPQLLTLPLFKD*
CtMADS17	MGRRKLEMKRIENKSSRRVTFSKRRSGLYEKARQLSVLCDVDIAVIVISSCGKLYEYCSGRTDSVELILSRYQKSCRRAEEGNSRDSGFQTCEQLLQSVERLAEEPSASSVADMTRLEEEIGAALMHTRSRKTQLMMEYISTLQEKERKLMEETEEMKQQVELAMQNDDGGGGGLNNRTNSPQLLTLPLFKD*
CtMADS18	MGRGKIEIKRIENTSNRQVTYSKRKNGIIKKAKEITVLCDANVSLVIYGSSGKMYEYCSPKTKHLKGEDITSLNYEELIAYEDALENGLTNIRDKKASCLGYFSSNTRFYIYRERKREPSSLKDYYYYSHKKKKKKTLGSSPMTGTGGGDDNGGDGDVGVEADGEEMEEDETEEFERDYDVEYETVGGDDGGIAMVQSKSFVSTQGWSSEVVVDYRINEDEFHKISLMDCDFFIRKPPDPDNNVYDFREMYVTEPDTDIYAIPRVLAPMPEQYMRCAKSDWGTYNVTEPPIDALRDPMYKSEWEVMKVFLTKHYRNRRMDDPDFVLDFEEIYVIDSKTKSITRARVVVTVPEGRERNRKNDLLVIRDNATSFKIIPSEERDDPTTVVHREEWDQDRKDM…
CtMADS19	MARGKIQIKKIENSTNRQVTYSKRRNGLFKKASELTVLCDAKVSIIMVSCTDKLHEYISPSITTKQFFDQYQKASGIDLWNSHYEKMQEELRQLKELKVIGNKLETSKKKVRSAQDVYKKLMHQFDIRGEDPQYGLIEDGEYETVYGYPPPQMGGAPRILTLRLQPNHPNNLHAASDLTTYALLG*
CtMADS20	MARGKIQIKKIENSTNRQVTYSKRRNGLFKKASELTVLCDAKVAIIMVSCTDKLHEYISPSITMKHFFDQYQKASGIDLWNSHYQKMQEELRQQKEVNRNLRKQIRQRLGDCLEDLGFEELFALEKDSQEAVCIIRERKLKVIGNKVETSKKKVRSAQDVYKKLMHEFDIRGEDPQYGMIEDGRDYENMYAYPQMGAPHILTLRLQPDHQNNLHAVTAGTTASDLTTYGLLG*
CtMADS21	MGRGRVMLKRIENKINRQVTFSKRRSGLLKKAHEISVLCDADVGLIIFSTKGKLCEFATDASYDLSLSLSLLIISRNSLAISPKFP*
CtMADS22	MGRGRVTLKRIENKINRQVTFCKRRSGLLKKAHEISVLCDADVGLIVFSTKGKIYEYATDASYDLLLSTSLFILSQSFNNLKFQI*
CtMADS23	MGRGRVQLKRIENKISRQVTFSKRRTGLLKKAHEISVLCDADVALIVFSTKGKLFEYSTHSR*
CtMADS24	MGRGRVQLKRIENKISRQVTFSKRRTGLLKKAHEISVLCDADVALIVFSTKGKLFEYSTHSSMEAILERYERYSYAEKLLTAPETETQGSWTLESSKLRAKIEVLEKNIRHYVGEDLEPLNLRELQSVEQQLETALKRIRTRKNQVMHESISELHKKERALQEQNNSLSKKLKENDKNGDQRNARFQPPPPRPPPPQSHHLAPLTIGSGSFHGAAAAAVIRDDESAADQAHHTISASMMPPWLLRHINQ*
CtMADS25	MESILERYERYSYTERQLVTADAAPRSWTLEYNKLKSRAELLQRNHRHYMGEDIESLSLKEIQNLEQQLDTGLKNIRSRKNQLLHESISELQKKGKAIQEQNTTLTKKIKEKEKEKTITQNVPWEQHNYVDTDATFLMPPPPPALNMGEGKRRKFKWKLEREDNQERATWHIKSE*
CtMADS26	MGRGRVELKRIENKINRQVTFSKRRNGLLKKAYELSVLCDAEVGLIIFSSRDKLYEFGSVGVMKTLERYQRCCFNPQDNNNERETQSWYQEVSKLKAKFESLQRTQRHLLGEDLGPLSVKELHNLEKQLEGALTQARQRKTQIMVEQMEELRRKERELGDMNKHLKIKVSNELSTFETEDGGYRAQLGCPWNSAGNNTTFPMQSNAMDCQQEPILQIGIQYKNGFTARTIKNPQVSGIIVSCVYT*
CtMADS27	MVKTLEKYHSCSYGSLKASQPENESQYNYHEYLRLKARVECLQRSQRNLLGEDLAPLNTKELEQLEHQLEMSLRKIRSTKTQCMLDQLADLQRKEQVLAETNKALRKKLEESAHEFPVRQMWEGAQTIPYNPLPTHSEDFFQPLGLNSTMHNSFSGLRYNPIVSDEMNVAGGVNANHPNGLFPGWML*
CtMADS28	MGRGRVELKRIENKINRQVTFAKRRNGLLKKAYELSVLCDAEVALIIFSNRGKLYEFCSSSRRLWN*
CtMADS29	MEDEIVIRNLEMGKGRLELKRIENKINRQVTFAKRRNGLLKKAYELSVLCDAEVALIIFSTRGKLYEFSSTSRNYNGEEIDSLTTNELESLERQLHCTLKQIRTMRTQSLLDKLYEQQKMEHQLFESNKTLRLRVPN*
CtMADS30	MGRGKVEVKRIENATNRQVTFSRRTNGLLKKAFELSLLCDVEVALLLFSPSSPKPHLFSSHGMDRTMIRYRREKGLYNTNNNGIRTTEVWKDEMEEMNRILEALETKHKHFGGDDLSTLGMKDLKKLERQLRIGVDRVRSKKRRLLSEHISLLKRNIKTMQEENVLLNKKLNMLKQSVDVNS*
CtMADS31	MGRGKVELKRIENPTNRQVTFSKRRDGLLKKAIELSILCDAEVALLVFSPSGKPYNFSSHDMDRTIRRYRNEKGLHNTNTQGVRTIEVWKNEMDEMKKTIDTLETKHKHLAGEDLSTLGMKELKQLERQLRIGVDRVRSKKARSFNSTQLNPFIHPS*
CtMADS32	MAREKVQIKKIDNATARRVTFSKRRRGLVKKAEELSVLCEADVAVILFSSNDKLFHYSSSSMKEVLERRSLHSKNLEKLNQPSLELQLVEDTNYANLSKKVAERTLELRRLRGEELQGLGIEELHQLEKSLEAGLSRVVAKKGEVIMNEINHLQEKEMKLMEENDNLRQEVTFLLMDLKA*
CtMADS33	MAREKVQIKKIDNATARRVTFSKRRRGLFKKAEELSVLCDADVAVILFSSNDKLFHYSSSSMKEVLERRSLHSKNLEKLNQPSLELQLVEDTNYANLSKEVAERTLQLRRLRGEELQGLSIEELHQLEKSLEAGLSRVVAKKGEVIMNEINHLQEKEVKLMEENDKLRQELLKVASAQKAAVCPESGDCGESSESTNICNSAGPPQDYESSGTSLKLGLPYSSGWRI*
CtMADS34	MAREKIKIRKIDNITARQVTFSKRRRGLLKKAEELAVLCDADVALVIFSATGKLFEYASSSMQELLGKYKLHSTNNVDKVGEPSLNLQLVESDESRMGQEVLDRNRELSQLRGEDLNGLTLDELQRLETLLEGGLNRVLQTKDERIANEIADLQQKGFQLMEENRLLKEQMMNLISKGKRGRATAVELENSVMNPEDQGQSSESVATNVYSCNSGPPPEDDCSDTSLKLALPFN*
CtMADS35	MARGKVQMRRIENPVHRQVTFCKRRSGLLKKAKELSVLCDAEIGLFIFSAHGKLYELATNGNMQGLLDKYMKSTRCHVEEQADEKQVLESKMEVNMLKNEIDVLQKGLRYMFEGGAGKMSLDELRILENNLEVWMYHIRSAKMDIMSQEIQLLKNKEGILKAANKCLQEQMEMQYDAVNTDPIMTNIPYPLTVQNEIYQY*
CtMADS36	MGRGKIEVKRIENNTSRQVTFSKRRTGLLKKTHELSVLCDAQIGLIVFSSKGKLFEYTTHPFSMAQIIDKYLKATGSRIPEHNNREQMHSELTRMKKETLNLQLSLQRYKGDDLSSAQLEELNQLEQQLEFSVQKVRARKFQLLQQQVDNLQRTEKVLEKENEEMYQWLMGKQQEEINQQQAAAMTELKLVGQEHQLFEQFPFYGSEEQPNSVLQLAVNLPELQLQSAYQYQSNLQESTYD*
CtMADS37	MCASSSSSSSGSRGGAGGGGDCGGVGEEIKRRKTMGRGRIEIKKIENVSSRQVTFSKRRAGLMKKAKELAILCDAEVGVIIFSSTGKLYEFASSRYAHIYSFNFC*
CtMADS38	MVRSKIELRCIEDVQKRRVCFSKRRAGLMKKARELSVLCDAEVGVIVFSGTGRLYEFASSRSPYVFIFLLHSNVLY*
CtMADS39	MGRGKIVIRRIDNSTSRQVTFSKRRNGLLKKAKELAILCDADVGVVIFSSTGKLHEFSSTSMKSVIARYRRSKDEQQLTNPASDIKLWQREAAMLKQQLQNLQESHRHMMGEELSGLSVRDLQGLENKLEMSLQGIRVKKDQLLFNEIEELKQKGNFTHQQNMELRNKMNKIREENVGLYKQVYQKRDVDATNTIVTNALSITEDPHALIQLQLSTPEQHNATEEQMESTNLAL*
CtMADS40	MGRGKIVIRRIDNSTSRQVTFSKRRSGLLKKAKELAILCDAEVGVMIFSSTGKLHEFSNTRSVSIS*
CtMADS41	MVRGKVEMKRIENATSRQVTFSKRRIGILKKACELSVLCDAEVALIIFSQKGELHEFSSSNIKNTIQKYRADHAKANESCNEIEPQDQQLKQEVTIIQNKVDQLEVSQGKLLGQNLGSCSLDELLKLDSKLEDSLTTIRARKNVLFMDQIENLKAKERFLLEENTRLCQQNTSLCQKETHTTSRESVENSEVETELFIGSHLSRNTQE*
CtMADS42	MAKKIEALELAKRKLSGEGLGSSTIDELQQIEQQLERSVCIIRARKMQVYNEQIQELQAKEKRLASQNAMLNVQCVVRPQEKMGEGRADLKMAECGESSDVETELFIGLPEKRTRLNRPK*
CtMADS43	MQETIERYRTHVKDIQTDNSSSVEDVQYLKHETATMAKKVELLEVAKRKLLGEGLGTSSIEELVQIEQQLERSACIIRARKMQVYNEQIQQLQAKEKTLAAENAMLTEKRERFRENFKN*
CtMADS44	MGRGKIEIKRIENNTNRQVTFCKRRNGLLKKAYELSVLCDAEITLIVFSSRGRVYEYANNNIKSTIERYKKATSTTPNTWSSQEINAQFYQQESKKLRQQIQMLQNTNRHLMGEGLGCLNVKELKQLETRLERGISRIRSKKHDMILAETENLQKREIELEHHNAFLRSKVQIAENERVQQLNVNTGHEYNALQAYLARNALQLNIMEPIEDSPSAYSIPQKHSLHLG*
CtMADS45	MSPHDRKLGKGKIEIKRIENTTNRQVTFCKRRNGLLKKAYELSVLCDAEVALIVFSSRGRLYEYANNRVKEIVQ*
CtMADS46	MSFPNDSGEMSPQRKLGRGKIEIKRIENTTNRQVTFCKRRSGLLKKAYELSVLCDAEVALIVFSSRGRLYEYANNSVKGTIDRYKKACLDPPSSGSVAEANAQFYQQEAQKLRHQIANLQNQNRNIMGESLGNMPVKDLKNLETKLEKAISRIRSKKNELLFAEIEYMQKRESELHNSNQFLRAKIAENERAQQQHMSLMPGSSDYDQLVAPHQPFDGRNYLQVNELQPNNNYSCQDQTPLQLV*
CtMADS47	MSAAMKWTALIYSEFTVRERKNTSLRGGVRGTIDRYKKACLDPPSGGSVAEANAQFYQQEAAKLRSQISNLQNQNRNIMGESLTDMPVKDLKNLETKLEKAISRIRSKKNELLFAEIEYMQKRELELHNNNQFLRAKIAENERAQQQQMSLMPGSSDYELVPPHQPYDGRNYLQTNELQPDNNYSCQDQTPLQLV*
